# Supplementary material for: Additions to the Limoniidae and Pediciidae fauna of Morocco, with an updated checklist (Diptera, Tipuloidea)
Source: Zookeys. 2016 Feb 15;(563):129–46. doi: 10.3897/zookeys.563.7384 (PMC4797214; doi:10.3897/zookeys.563.7384)
Supplement: XML Treatment for Dicranota (Paradicranota) landrocki [file zookeys.563.7384-treatment42.xml]

<!DOCTYPE tp:taxon-treatment
  PUBLIC "-//TaxonX//DTD Taxonomic Treatment Publishing DTD v0 20100105//EN" "tax-treatment-NSO.dtd">
<tp:taxon-treatment xmlns:tp="http://www.plazi.org/taxpub"><tp:treatment-meta><kwd-group><label>Taxon classification</label><kwd><named-content content-type="kingdom">Animalia</named-content></kwd><kwd><named-content content-type="order">Diptera</named-content></kwd><kwd><named-content content-type="family">Pediciidae</named-content></kwd></kwd-group><mixed-citation publication-type="journal"><person-group><name><surname>Driauach</surname><given-names>Ouafaa</given-names></name><name><surname>Belqat</surname><given-names>Boutaïna</given-names></name></person-group><article-title>Additions to the <tp:taxon-name><tp:taxon-name-part taxon-name-part-type="family">Limoniidae</tp:taxon-name-part></tp:taxon-name> and <tp:taxon-name><tp:taxon-name-part taxon-name-part-type="family">Pediciidae</tp:taxon-name-part></tp:taxon-name> fauna of Morocco, with an updated checklist (<tp:taxon-name><tp:taxon-name-part taxon-name-part-type="order">Diptera</tp:taxon-name-part></tp:taxon-name>, <tp:taxon-name><tp:taxon-name-part taxon-name-part-type="superfamily">Tipuloidea</tp:taxon-name-part></tp:taxon-name>)</article-title><source>Zookeys</source><day>15</day><month>2</month><year>2016</year><volume>2016</volume><issue>563</issue><fpage>129</fpage><lpage>146</lpage><pub-id pub-id-type="doi">10.3897/zookeys.563.7384</pub-id></mixed-citation></tp:treatment-meta><tp:nomenclature><tp:taxon-name>
              <tp:taxon-name-part taxon-name-part-type="genus">Dicranota</tp:taxon-name-part>
                (<tp:taxon-name-part taxon-name-part-type="subgenus">Paradicranota</tp:taxon-name-part>)
                <tp:taxon-name-part taxon-name-part-type="species">landrocki</tp:taxon-name-part>
              </tp:taxon-name><tp:taxon-authority>Czizek, 1931</tp:taxon-authority></tp:nomenclature><tp:treatment-sec sec-type="material"><title>Material examined.</title><p>Oued Ouara, 2♂♂, 22.XI.2013; Assif Haouz, 1♂, 17.IV.2014; Oued Taïda, 1♀, 25.IV.2014; Aïn Sidi Brahim Ben Arrif (Site 2), 2♂♂, 25.IV.2014; Âounsar Aheramen, 1♂, 10.V.2014, 1♂, 27.IV.2015; Oued Tizekhte, 1♂, 28.II.2015; Oued Mezine, 1♂, 18.IV.2015; Maison forestière, 32♂♂, 2♀♀, 21.IV.2015; Aïn Bab Tariouente, 1♂, 28.IV.2015 (sweep net).</p></tp:treatment-sec><tp:treatment-sec sec-type="Distribution"><title>Distribution.</title><p>Europe, Russia (North Caucasus), Morocco (Rif), Transcaucasia Lebanon, Tajikistan. First record from the High Atlas.</p></tp:treatment-sec></tp:taxon-treatment>
