# Supplementary material for: Additions to the Limoniidae and Pediciidae fauna of Morocco, with an updated checklist (Diptera, Tipuloidea)
Source: Zookeys. 2016 Feb 15;(563):129–46. doi: 10.3897/zookeys.563.7384 (PMC4797214; doi:10.3897/zookeys.563.7384)
Supplement: XML Treatment for Tricyphona (Tricyphona) immaculata [file zookeys.563.7384-treatment44.xml]

<!DOCTYPE tp:taxon-treatment
  PUBLIC "-//TaxonX//DTD Taxonomic Treatment Publishing DTD v0 20100105//EN" "tax-treatment-NSO.dtd">
<tp:taxon-treatment xmlns:tp="http://www.plazi.org/taxpub"><tp:treatment-meta><kwd-group><label>Taxon classification</label><kwd><named-content content-type="kingdom">Animalia</named-content></kwd><kwd><named-content content-type="order">Diptera</named-content></kwd><kwd><named-content content-type="family">Pediciidae</named-content></kwd></kwd-group><mixed-citation publication-type="journal"><person-group><name><surname>Driauach</surname><given-names>Ouafaa</given-names></name><name><surname>Belqat</surname><given-names>Boutaïna</given-names></name></person-group><article-title>Additions to the <tp:taxon-name><tp:taxon-name-part taxon-name-part-type="family">Limoniidae</tp:taxon-name-part></tp:taxon-name> and <tp:taxon-name><tp:taxon-name-part taxon-name-part-type="family">Pediciidae</tp:taxon-name-part></tp:taxon-name> fauna of Morocco, with an updated checklist (<tp:taxon-name><tp:taxon-name-part taxon-name-part-type="order">Diptera</tp:taxon-name-part></tp:taxon-name>, <tp:taxon-name><tp:taxon-name-part taxon-name-part-type="superfamily">Tipuloidea</tp:taxon-name-part></tp:taxon-name>)</article-title><source>Zookeys</source><day>15</day><month>2</month><year>2016</year><volume>2016</volume><issue>563</issue><fpage>129</fpage><lpage>146</lpage><pub-id pub-id-type="doi">10.3897/zookeys.563.7384</pub-id></mixed-citation></tp:treatment-meta><tp:nomenclature><tp:taxon-name>
              <tp:taxon-name-part taxon-name-part-type="genus">Tricyphona</tp:taxon-name-part>
                (<tp:taxon-name-part taxon-name-part-type="subgenus">Tricyphona</tp:taxon-name-part>)
                <tp:taxon-name-part taxon-name-part-type="species">immaculata</tp:taxon-name-part>
              </tp:taxon-name><tp:taxon-authority>(Meigen, 1804)</tp:taxon-authority></tp:nomenclature><tp:treatment-sec sec-type="material"><title>Material examined.</title><p>Maison forestière, 1♂, 21.IV.2015; Daya Mtahen, 1♂, 7.V.2015 (sweep net).</p></tp:treatment-sec><tp:treatment-sec sec-type="Distribution"><title>Distribution.</title><p>Europe, Transcaucasia, Turkey, Lebanon, West Siberia, Central Asia. First records from Morocco and North Africa.</p><!--PageBreak--></tp:treatment-sec></tp:taxon-treatment>
